# Supplementary material for: Pentacyclic Triterpenoids Isolated from Celastraceae: A Focus in the 13C-NMR Data
Source: Molecules. 2022 Jan 31;27(3):959. doi: 10.3390/molecules27030959 (PMC8838773; doi:10.3390/molecules27030959)
Supplement: Supplementary file 1 [file molecules-27-00959-s001.zip]

Archive with 1 entries (1 files):
- molecules-1547384-supplementary.pdf
